# Supplementary material for: Mutations Related to Antibiotics Resistance in Helicobacter pylori Clinical Isolates from Bangladesh
Source: Antibiotics (Basel). 2023 Jan 31;12(2):279. doi: 10.3390/antibiotics12020279 (PMC9952455; doi:10.3390/antibiotics12020279)
Supplement: Supplementary file 1 [file antibiotics-12-00279-s001.zip]

Archive with 1 entries (1 files):
- antibiotics-2173447-supplementary.pdf
